# Supplementary material for: Heterogeneity in Signaling Pathway Activity within Primary and between Primary and Metastatic Breast Cancer
Source: Cancers (Basel). 2021 Mar 16;13(6):1345. doi: 10.3390/cancers13061345 (PMC8002348; doi:10.3390/cancers13061345)
Supplement: Supplementary file 1 [file cancers-13-01345-s001.zip]

Archive with 4 entries (4 files):
- Supplementary Data File F2 sample sets.xlsx
- Supplementary Data File F1 sample counts.xlsx
- cancers-1148155-supplementary Statistics.docx
- cancers-1148155-Supplementary methods.docx
